# Supplementary material for: Acfs: accurate circRNA identification and quantification from RNA-Seq data
Source: Sci Rep. 2016 Dec 8;6:38820. doi: 10.1038/srep38820 (PMC5144000; doi:10.1038/srep38820)
Supplement: Supplementary Tables [file srep38820-s2.xls]

## Sheet: TableS1_readlen_150
Single-end	TP1	FP1	FN1	TP2	FP2	TN2	FN2	Sens_1	F1_1	FDR_1	Sens_2	F1_2	FDR_2	MCC	De Novo	runtime (min)
acfs	55707	12	5781	1032136	465	1047695	197624	0.905982	0.950575	0.000215366	0.839299	0.912441	0.000450319	0.839855	yes	16
segemehl	54848	2904	6640	794258	20472	1027688	435502	0.892011	0.91996	0.050284	0.645864	0.776974	0.0251273	0.651286	yes	527
CIRCexplorer	59222	429	2266	675570	3212	1044948	554190	0.963147	0.977753	0.00719183	0.549351	0.707944	0.00473201	0.595301	no	1
KNIFE	55129	1466	6359	775582	5450	1042710	454178	0.896581	0.933733	0.0259033	0.630678	0.771419	0.00697795	0.65676	no	38
MapSplice2	50919	122	10569	951686	2170	1045990	278074	0.828113	0.904993	0.00239024	0.773879	0.871661	0.00227498	0.779719	no	18
Paired-end
acfs	55789	13	5699	1099522	433506	614654	130238	0.907315	0.9513	0.000232967	0.894095	0.795951	0.282778	0.510508	yes	29
acfs_p	55806	15	5682	1025044	291	1047869	204716	0.907592	0.951436	0.000268716	0.833532	0.909092	0.00028381	0.834766	yes	29
segemehl	54007	3072	7481	1017761	173516	874644	211999	0.878334	0.910995	0.0538201	0.827609	0.840765	0.145655	0.660656	yes	1020
circRNAFinder	54609	1400	6879	421133	6072	1042088	808627	0.888125	0.929539	0.024996	0.342451	0.508319	0.0142133	0.429858	yes	2
CIRI	56927	304	4561	1106892	5246	1042914	122868	0.925823	0.959021	0.00531181	0.900088	0.945295	0.00471704	0.892481	yes	2694
find_circ	46114	162	15374	685375	61937	986223	544385	0.749967	0.855833	0.00350073	0.557324	0.693323	0.0828797	0.5289	yes	61
CIRCexplorer	56848	312	4640	438532	1338	1046822	791228	0.924538	0.958263	0.00545836	0.3566	0.525304	0.00304181	0.448649	no	1
KNIFE	54782	731	6706	525805	1792	1046368	703955	0.890938	0.936436	0.0131681	0.427567	0.598404	0.00339653	0.503127	no	38
MapSplice2	50380	113	11108	975329	248594	799566	254431	0.819347	0.899796	0.00223793	0.793105	0.794992	0.203112	0.555712	no	25
for circRNA identification: True Positive (TP1), False Positives (FP1), False Negatives (FN1), and the corresponding Sensitivity (Sens_1), F1 accuracy (F1_1), False Discovery Rate (FDR_1)
for circRNA quantification True Positive (TP2), False Positives (FP2), False Negatives (FN2), and the corresponding Sensitivity (Sens_2), F1 accuracy (F1_2), False Discovery Rate (FDR_2) and MCC
TableS1: Benchmark summary for simulated datasets with read length of 150

## Sheet: TableS1_readlen_100
Single-end	TP1	FP1	FN1	TP2	FP2	TN2	FN2	Sens_1	F1_1	FDR_1	Sens_2	F1_2	FDR_2	MCC	De Novo	runtime (min)
acfs	54978	11	6510	1057859	614	1047546	171901	0.894126	0.944015	0.00020004	0.860216	0.924608	0.000580081	0.859042	yes	12
segemehl	54939	2610	6549	736661	19085	1029075	493099	0.893491	0.923058	0.0453527	0.599028	0.742039	0.0252532	0.614817	yes	258
CIRCexplorer	58796	393	2692	583632	2861	1045299	646128	0.956219	0.974436	0.00663975	0.47459	0.642677	0.00487815	0.537873	no	1
KNIFE	56000	1395	5488	858820	6575	1041585	370940	0.910747	0.942103	0.0243053	0.698364	0.819815	0.00759769	0.710693	no	40
MapSplice2	52352	129	9136	1000942	2292	1045868	228818	0.851418	0.918706	0.00245803	0.813933	0.896502	0.00228461	0.81497	no	26
Paired-end
acfs	54945	11	6543	980907	26192	1021968	248853	0.893589	0.943715	0.00020016	0.797641	0.87704	0.0260074	0.775407	yes	24
acfs_p	55128	10	6360	896017	172	1047988	333743	0.896565	0.945381	0.000181363	0.728611	0.842934	0.000191924	0.743208	yes	24
segemehl	54542	2769	6946	687518	18160	1030000	542242	0.887035	0.918223	0.0483153	0.559067	0.710452	0.0257341	0.583919	yes	505
circRNAFinder	56697	1724	4791	531736	8060	1040100	698024	0.922082	0.945667	0.0295099	0.43239	0.600982	0.0149316	0.497796	yes	2
CIRI	56789	246	4699	950670	2798	1045362	279090	0.923579	0.958278	0.00431314	0.773053	0.870885	0.00293455	0.778323	yes	762
find_circ	51100	178	10388	608383	1741	1046419	621377	0.831056	0.906302	0.00347127	0.494717	0.661328	0.00285352	0.554932	yes	22
CIRCexplorer	59067	423	2421	553021	2030	1046130	676739	0.960626	0.976492	0.00711044	0.449698	0.619697	0.00365732	0.51985	no	1
KNIFE	55558	673	5930	358001	1282	1046878	871759	0.903558	0.943909	0.0119685	0.291115	0.450587	0.00356822	0.39641	no	50
MapSplice2	52280	110	9208	906805	13735	1034425	322955	0.850247	0.918176	0.00209964	0.737384	0.843422	0.0149206	0.735628	no	35
for circRNA identification: True Positive (TP1), False Positives (FP1), False Negatives (FN1), and the corresponding Sensitivity (Sens_1), F1 accuracy (F1_1), False Discovery Rate (FDR_1)
for circRNA quantification True Positive (TP2), False Positives (FP2), False Negatives (FN2), and the corresponding Sensitivity (Sens_2), F1 accuracy (F1_2), False Discovery Rate (FDR_2) and MCC
TableS1: Benchmark summary for simulated datasets with read length of 100

## Sheet: TableS1_readlen_50
Single-end	TP1	FP1	FN1	TP2	FP2	TN2	FN2	Sens_1	F1_1	FDR_1	Sens_2	F1_2	FDR_2	MCC	De Novo	runtime (min)
acfs	51796	12	9692	1032215	360	1047800	197545	0.842376	0.914348	0.000231624	0.839363	0.912522	0.000348643	0.840021	yes	7
segemehl	51842	3281	9646	368365	15855	1032305	861395	0.843124	0.889144	0.0595214	0.299542	0.456468	0.0412654	0.378558	yes	134
CIRCexplorer	22147	158	39341	46581	335	1047825	1183179	0.360184	0.528612	0.00708361	0.0378781	0.0729723	0.00714042	0.131802	no	1
KNIFE	55694	1440	5794	623509	5971	1042189	606251	0.90577	0.939016	0.0252039	0.507017	0.670714	0.00948561	0.558742	no	30
MapSplice2	50254	109	11234	940928	2113	1046047	288832	0.817298	0.898588	0.00216429	0.765131	0.866097	0.00224062	0.772197	no	11
Paired-end
acfs	43967	9	17521	355003	39	1048121	874757	0.71505	0.833782	0.000204657	0.288677	0.448009	0.000109846	0.39661	yes	8
acfs_p	43985	7	17503	344005	24	1048136	885755	0.715343	0.833997	0.00015912	0.279733	0.437168	6.97616e-05	0.389331	yes	8
segemehl	48737	2991	12751	140736	6219	1041941	1089024	0.792626	0.860956	0.0578217	0.114442	0.204452	0.0423191	0.220144	yes	157
circRNAFinder	14654	499	46834	18009	667	1047493	1211751	0.238323	0.382406	0.0329308	0.0146443	0.0288505	0.0357143	0.077424	yes	1
CIRI	52265	248	9223	406143	1200	1046960	823617	0.850003	0.916922	0.00472264	0.330262	0.496173	0.00294592	0.428062	yes	30
find_circ	36631	78	24857	126786	209	1047951	1102974	0.595742	0.746072	0.00212482	0.103098	0.186896	0.00164573	0.223526	yes	5
CIRCexplorer	15350	170	46138	18835	255	1047905	1210925	0.249642	0.39866	0.0109536	0.015316	0.0301638	0.0133578	0.0824082	no	1
KNIFE	46416	316	15072	100139	386	1047774	1129621	0.754879	0.857808	0.00676196	0.0814297	0.150553	0.00383984	0.196713	no	29
MapSplice2	5138	9	56350	39707	57	1048103	1190053	0.083561	0.154213	0.00174859	0.0322884	0.0625542	0.00143346	0.122673	no	20
for circRNA identification: True Positive (TP1), False Positives (FP1), False Negatives (FN1), and the corresponding Sensitivity (Sens_1), F1 accuracy (F1_1), False Discovery Rate (FDR_1)
for circRNA quantification True Positive (TP2), False Positives (FP2), False Negatives (FN2), and the corresponding Sensitivity (Sens_2), F1 accuracy (F1_2), False Discovery Rate (FDR_2) and MCC
TableS1: Benchmark summary for simulated datasets with read length of 50

## Sheet: TableS2_acfs_f-circRNA
	PML/RARA	RARA/PML	MLL/AF9	AF9/MLL	fusion circRNA	No. trans-splicing events
APL0	0	0	2	0	0	427
APL1	1	0	0	0	0	449
APL2	1	0	0	0	0	407
APL3	2	0	0	0	0	398
APL4	3	1	0	0	0	343
NB4s1	0	1	0	0	0	126
NB4s2	0	1	0	0	0	356
NB4c	1	0	0	0	0	182
THP1	0	0	1	0	0	427
Value denotes the number of supporting fusion junctions.
TableS2: Identification of fusion junctions in APL dataset using acfs

## Sheet: TableS2_TophatFusion_f-circRNA
	PML/RARA	RARA/PML	MLL/AF9	AF9/MLL	fusion circRNA	No. trans-splicing events
APL0	0	0	2	0	0	83113
APL1	0	0	0	0	0	71593
APL2	1	0	0	0	0	77240
APL3	1	0	0	0	0	70438
APL4	2	0	0	0	0	63279
NB4s1	0	0	0	0	0	38176
NB4s2	0	0	0	0	0	77734
NB4c	1	0	0	0	0	39439
THP1	0	0	0	0	0	61365
Value denotes the number of supporting fusion junctions.
TableS2: Identification of fusion junctions in APL dataset using Tophat-Fusion

## Sheet: TableS2_segemehl_f-circRNA
	PML/RARA	RARA/PML	MLL/AF9	AF9/MLL	fusion circRNA	No. trans-splicing events
APL0	0	0	2	0	0	70725
APL1	1	0	0	0	0	63238
APL2	1	0	0	0	0	67250
APL3	2	0	0	0	0	63583
APL4	1	1	0	0	0	56205
NB4s1	0	1	0	0	0	61170
NB4s2	0	1	0	0	0	85951
NB4c	0	0	0	0	0	61958
THP1	0	0	0	0	0	63955
Value denotes the number of supporting fusion junctions.
TableS2: Identification of fusion junctions in APL dataset using segemehl

## Sheet: TableS2_MapSplice2_f-circRNA
	PML/RARA	RARA/PML	MLL/AF9	AF9/MLL	fusion circRNA	No. trans-splicing events
APL0	0	0	1	0	0	88
APL1	0	0	0	0	0	47
APL2	1	0	0	0	0	150
APL3	1	0	0	0	0	88
APL4	1	0	0	0	0	83
NB4s1	0	0	0	0	0	100
NB4s2	0	1	0	0	0	99
NB4c	1	0	0	0	0	52
THP1	0	0	0	0	0	105
Value denotes the number of supporting fusion junctions.
TableS2: Identification of fusion junctions in APL dataset using MapSplice2

## Sheet: TableS3
Sample	ID	Seq	Fusion Junction
THP1	SRR3239808.38858004	AGCAAACAGAAAAAAGTGGCTCCCCGCCCAAGTATCCCTGTAAAACAAAAACCAAAAGAAAAGTCTGAACAACCCA	MLL_Ex78__AF9_Ex6
	SRR3239808.42671693	AGAGCAGAGCAAACAGAAAAAAGTGGCTCCCCGCCCAAGTATCCCTGTAAAACAAAAACCAAAAGAAAAGTCTGAA
	SRR3239808.46442932	AAACAAAAACCAAAAGAAAAGTCTGAACAACCCAGTCCTGCCAGCTCCAGCTCCAGCTCCAGCTCCAGCTTCACAC
	SRR3239808.49024693	AAACAAAAACCAAAAGAAAAGTCTGAACAACCCAGTCCTGCCAGCTCCAGCTCCAGCTCCAGCTCCAGCTTCACAC
	SRR3239808.49283266	AGAGCAGAGCAAACAGAAAAAAGTGGCTCCCCGCCCAAGTATCCCTGTAAAACAAAAACCAAAAGAAAAGTCTGAA
NB4s1	none
NB4s2	none
APL1	SRR3239811.1521400	CAGGAGCCCCGTCATAGGAAGTGAGGTCTTCCTGCCCAACAGCAACCACGTGGCCAGTGGCGCCGGGGAGGCAGAG	PML_Ex56__RARa_Ex3456
	SRR3239811.21544326	AGGAAGTGAGGTCTTCCTGCCCAACAGCAACCACGTGGCCAGTGGCGCCGGGGAGGCAGCCATTGAGACCCAGAGC
	SRR3239811.32399690	AGGAAGTGAGGTCTTCCTGCCCAACAGCAACCACGTGGCCAGTGGCGCCGGGGAGGCAGCCATTGAGACCCAGAG
	SRR3239811.41333614	AGGAAGTGAGGTCTTCCTGCCCAACAGCAACCACGTGGCCAGTGGCGCCGGGGAGGCAGCCATTGAGACCCAGAGC
	SRR3239811.4093956	GGCAGCCATTGAGACCCAGAGCAGCAGTTCTGAAGAGATAGTGCCCAGCCCTCCCTCGCCACCCCCTCTACCCCGC
	SRR3239811.12962824	CCAGTGGCGCCGGGGAGGCAGCCATTGAGACCCAGAGCAGCAGTTCTGAAGAGATAGTGCCCAGCCCTCCCTCGCC
APL2	SRR3239812.23943998	CAGGAGCCCCGTCATAGGAAGTGAGGTCTTCCTGCCCAACAGCAACCACGTGGCCAGTGGCGCCGGGGAGGCAGCC	PML_Ex56__RARa_Ex3456
	SRR3239812.35439786	CAGGAGCCCCGTCATAGGAAGTGAGGTCTTCCTGCCCAACAGCAACCACGTGGCCAGTGGCGCCGGGGAGGCAGAG
	SRR3239812.2074172	AAGTGAGGTCTTCCTGCCCAACAGCAACCACGTGGCCAGTGGCGCCGGGGAGGCAGCCATTGAGACCCAGAGCAGC
	SRR3239812.2981074	CATAGGAAGTGAGGTCTTCCTGCCCAACAGCAACCACGTGGCCAGTGGCGCCGGGGAGGCAGCCATTGAGACCCAG
	SRR3239812.12683792	CCTGCCCAACAGCAACCACGTGGCCAGTGGCGCCGGGGAGGCAGCCATTGAGACCCAGAGCAGCAGTTCTGAAGAG
	SRR3239812.12916276	GCCCAACAGCAACCACGTGGCCAGTGGCGCCGGGGAGGCAGCCATTGAGACCCAGAGCAGCAGTTCTGAAGAGATA
	SRR3239812.15418072	GCCCAACAGCAACCACGTGGCCAGTGGCGCCGGGGAGGCAGCCATTGAGACCCAGAGCAGCAGTTCTGAAGAGATA
	SRR3239812.41582468	CCTGCCCAACAGCAACCACGCGGCCAGTGGCGCCGGGGAGGCAGCCATTGAGACCCAGAGCAGCAGTTCTGAAGAG
	SRR3239812.42228345	AGCAACCACGTGGCCAGTGGCGCCGGGGAGGCAGCCATTGAGACCCAGAGCAGCAGTTCTGAAGAGATAGTGCCCG
	SRR3239812.820181	GAGGCAGCCATTGAGACCCAGAGCAGCAGTTCTGAAGAGATAGTGCCCAGCCCTCCCTCGCCACCCCCTCTACCCC
	SRR3239812.2864551	GGGGAGGCAGCCATTGAGACCCAGAGCAGCAGTTCTGAAGAGATAGTGCCCAGCCCTCCCTCGCCACCCCCTCTAC
	SRR3239812.7749954	CGGGGAGGCAGCCATTGAGACCCAGAGCAGCAGTTCTGAAGAGATAGTGCCCAGCCCTCCCTCGCCACCCCCTCTA
APL3	SRR3239814.17906548	CGGAGCCCCGTCATAGGAAGTGAGGTCTTCCTGCCCAACAGCAACCACGTGGCCAGTGGCGCCGGGGAGGCAGCCG	PML_Ex56__RARa_Ex3456
	SRR3239814.22265019	CCAGGAGCCCCGTCATAGGAAGTGAGGTCTTCCTGCCCAACAGCAACCACGTGGCCAGTGGCGCCGGGGAGGCAGA
	SRR3239814.3804102	AGTGAGGTCTTCCTGCCCAACAGCAACCACGTGGCCAGTGGCGCCGGGGAGGCAGCCATTGAGACCCAGAGCAGCG
	SRR3239814.23549313	ACAGCAACCACGTGGCCAGTGGCGCCGGGGAGGCAGCCATTGAGACCCAGAGCAGCAGTTCTGAAGAGATAGCGCC
	SRR3239814.37225654	GCAACCACGTGGCCAGTGGCGCCGGGGAGGCAGCCATTGAGACCCAGAGCAGCAGTTCTGAAGAGATAGTGCCCAG
	SRR3239814.24137656	GGCAGCCATTGAGACCCAGAGCAGCAGTTCTGAAGAGATAGTGCCCAGCCCTCCCTCGCCACCCCCTCTACCCCGC
	SRR3239814.39680451	GGCAGCCATTGAGACCCAGAGCAGCAGTTCTGAAGAGATAGTGCCCAGCCCTCCCTCGCCACCCCCTCTACCCCGC
	SRR3239814.11174958	AGTGGCGCCGGGGAGGCAGCCATTGAGACCCAGAGCAGCAGTTCTGAAGAGATAGTGCCCAGCCCTCCCTCGCCAC
	SRR3239814.12697782	CGGGGAGCCATTGAGACCCAGAGCAGCAGTTCTGAAGAGATAGTGCCCAGCCCTCCCTCGCCACCCCCTCTACCCC
	SRR3239814.13932559	GGCAGCCATTGAGACCCAGAGCAGCAGTTCTGAAGAGATAGTGCCCAGCCCTCCCTCGCCACCCCCTCTACCCCGC
APL4	SRR3239815.12999869	CAGGAGCCCCGTCATAGGAAGTGAGGTCTTCCTGCCCAACAGCAACCACGTGGCCAGTGGCGCCGGGGAGGCAGAG	PML_Ex56__RARa_Ex3456
	SRR3239815.24748856	CAGGAGCCCCGTCATAGGAAGTGAGGTCTTCCTGCCCAACAGCAACCACGTGGCCAGTGGCGCCGGGGAGGCAGAG
	SRR3239815.28468280	CCCCGTCATAGGAAGTGAGGTCTTCCTGCCCAACAGCAACCACGTGGCCAGTGGCGCCGGGGAGGCAGCCATTGAG
	SRR3239815.4643355	CCCCGTCATAGGAAGTGAGGTCTTCCTGCCCAACAGCAACCACGTGGCCAGTGGCGCCGGGGAGGCAGCCATTGAG
	SRR3239815.17306879	CCCCGTCATAGGAAGTGAGGTCTTCCTGCCCAACAGCAACCACGTGGCCAGTGGCGCCGGGGAGGCAGCCATTGAG
	SRR3239815.19221104	CCCCGTCATAGGAAGTGAGGTCTTCCTGCCCAACAGCAACCACGTGGCCAGTGGCGCCGGGGAGGCAGCCATTGAG
	SRR3239815.21493687	CCCCGTCATAGGAAGTGAGGTCTTCCTGCCCAACAGCAACCACGTGGCCAGTGGCGCCGGGGAGGCAGCCATTGAG
	SRR3239815.31443737	GGAAGTGAGGTCTTCCTGCCCAACAGCAACCACGTGGCCAGTGGCGCCGGGGAGGCAGCCATTGAGACCCAGAGCA
	SRR3239815.32023182	GTGAGGTCTTCCTGCCCAACAGCAACCACGTGGCCAGTGGCGCCGGGGAGGCAGCCATTGAGACCCAGAGCAGC
	SRR3239815.7750084	GTGAGGTCTTCCTGCCCAACAGCAACCACGTGGCCAGTGGCGCCGGGGAGGCAGCCATTGAGACCCAGAGCAGCAG
	SRR3239815.5397536	GTGGCCAGTGGCGCCGGGGAGGCTGCCATTGAGACCCAGAGCAGCAGTTCTGAAGAGATAGTGCCCAGCCCTCCCC
	SRR3239815.21580762	GGCGCCGGGGAGGCAGCCATTGAGACCCAGAGCAGCAGTTCTGAAGAGATAGTGCCCAGCCCTCCCTCGCCACCCC
	SRR3239815.23459774	CCAGTGGCGCCGGGGAGGCAGCCATTGAGACCCAGAGCAGCAGTTCTGAAGAGATAGTGCCCAGCCCTCCCTCGCC
	SRR3239815.23509179	GGCGCCGGGGAGGCAGCCATTGATACCCAGACCAGCAGGTCTGAAGAGATAGTGCCCAGCCCTCCCTCGCCACCCC
	SRR3239815.24413904	GGGCGCCGGGGAGGCAGCCATTGAGACCCAGAGCAGCAGTTCTGAAGAGATAGTGCCCAGCCCTCCCTCGCCACCC
	SRR3239815.47191013	GTGGCCAGTGGCGCCGGGGAGGCAGCCATTGAGACCCAGAGCAGCAGTTCTGAAGAGATAGTGCCCAGCCCTCCCC
	# fusion junction sequences (75nt+75nt, since the sequencing length is 75nt)
	>FCirc__AF9_Ex6__MLL_Ex78	CTGAACAACCCAGTCCTGCCAGCTCCAGCTCCAGCTCCAGCTCCAGCTTCACACCATCCCAGACCAGGCAACAAGCTGTGAAAAAGAAAGAGAAAAAGTCTAAGACCAGTGAAAAGAAAGACAGCAAAGAGAGCAGTGTTGTGAAGAACG
	>FCirc__MLL_Ex78__AF9_Ex6	GGTCCAGAGCAGAGCAAACAGAAAAAAGTGGCTCCCCGCCCAAGTATCCCTGTAAAACAAAAACCAAAAGAAAAGTCTGAACAACCCAGTCCTGCCAGCTCCAGCTCCAGCTCCAGCTCCAGCTTCACACCATCCCAGACCAGGCAACAA
	>FCirc__PML_Ex56__RARa_Ex3456	CCAGGAGCCCCGTCATAGGAAGTGAGGTCTTCCTGCCCAACAGCAACCACGTGGCCAGTGGCGCCGGGGAGGCAGCCATTGAGACCCAGAGCAGCAGTTCTGAAGAGATAGTGCCCAGCCCTCCCTCGCCACCCCCTCTACCCCGCATCT
	>FCirc__RARa_Ex3456__PML_Ex56	CAGCTGCCCGGCTTCACCACCCTCACCATCGCCGACCAGATCACCCTCCTCAAGGCTGCCTGCCTGGACATCCTGCCCGAGGAGGCAGAGAGAGTGAAGGCCCAGGTTCAGGCCCTGGGGCTGGCTGAAGCCCAGCCTATGGCTGTGGTA
	TableS3: Mapping all reads directly to fusion junctions support characteristic linear fusion transcripts but no fusion circRNAs

## Sheet: TableS4
SE(50x1)
read_count_per_circRNA	TP1	FP1	FN1	TP2	FP2	TN2	FN2	Sens_1	F1_1	FDR_1	Sens_2	F1_2	FDR_2
1	10250	1	35476	10250	9	1048151	35476	0.224161	0.366222	9.75515e-05	0.224161	0.36617	0.000877278
2	17680	1	28046	35304	24	1048136	56148	0.386651	0.557667	5.65579e-05	0.386039	0.556933	0.000679348
5	29536	3	16190	147346	33	1048127	81284	0.645934	0.784854	0.000101561	0.644474	0.783737	0.000223912
10	36162	4	9564	360605	95	1048065	96655	0.790841	0.883163	0.000110601	0.788621	0.881718	0.000263377
20	39135	5	6591	780371	157	1048003	134149	0.855859	0.922277	0.000127747	0.853312	0.920766	0.000201146
50	40163	7	5563	2002347	381	1047779	283953	0.878341	0.935154	0.000174259	0.875802	0.933707	0.000190241
100	40315	8	5411	4019933	798	1047362	552667	0.881665	0.937024	0.000198398	0.879135	0.935594	0.000198471
PE(50x2)
read_count_per_circRNA	TP1	FP1	FN1	TP2	FP2	TN2	FN2	Sens_1	F1_1	FDR_1	Sens_2	F1_2	FDR_2
1	4131	0	41595	4131	1	1048159	41595	0.0903425	0.165714	0	0.0903425	0.165711	0.000242014
2	7856	0	37870	10608	0	1048160	80844	0.171806	0.293233	0	0.115995	0.207878	0
5	16297	1	29429	39859	4	1048156	188771	0.356406	0.525506	6.13572e-05	0.174338	0.296909	0.000100344
10	25495	2	20231	108753	7	1048153	348507	0.55756	0.71592	7.84406e-05	0.237836	0.384273	6.43619e-05
20	33747	4	11979	272410	19	1048141	642110	0.738027	0.849227	0.000118515	0.297872	0.459009	6.97429e-05
50	38988	5	6738	768024	60	1048100	1518276	0.852644	0.920407	0.000128228	0.335924	0.502899	7.81165e-05
100	39972	6	5754	1573280	110	1048050	2999320	0.874163	0.932792	0.000150083	0.344067	0.51197	6.99127e-05
SE(100x1)
read_count_per_circRNA	TP1	FP1	FN1	TP2	FP2	TN2	FN2	Sens_1	F1_1	FDR_1	Sens_2	F1_2	FDR_2
1	24163	3	21563	24163	15	1048145	21563	0.52843	0.691438	0.000124141	0.52843	0.69132	0.000620399
2	33887	3	11839	66532	21	1048139	24920	0.741088	0.851261	8.85217e-05	0.727507	0.842151	0.000315538
5	40252	5	5474	195584	67	1048093	33046	0.880287	0.936278	0.000124202	0.855461	0.921955	0.000342446
10	41128	6	4598	399034	112	1048048	58226	0.899445	0.946995	0.000145865	0.872663	0.93188	0.000280599
20	41379	5	4347	802119	241	1047919	112401	0.904934	0.95004	0.00012082	0.877093	0.934391	0.000300364
50	41565	6	4161	2013088	597	1047563	273212	0.909001	0.952266	0.000144331	0.8805	0.936323	0.000296471
100	41658	5	4068	4034144	1063	1047097	538456	0.911035	0.953392	0.000120011	0.882243	0.937322	0.000263431
PE(100x2)
read_count_per_circRNA	TP1	FP1	FN1	TP2	FP2	TN2	FN2	Sens_1	F1_1	FDR_1	Sens_2	F1_2	FDR_2
1	22186	0	23540	22186	7	1048153	23540	0.485194	0.653375	0	0.485194	0.653308	0.000315415
2	32128	1	13598	56980	10	1048150	34472	0.70262	0.825329	3.11245e-05	0.623059	0.767707	0.000175469
5	39893	2	5833	166782	28	1048132	61848	0.872436	0.931851	5.01316e-05	0.729484	0.843526	0.000167856
10	41156	3	4570	341275	50	1048110	115985	0.900057	0.947367	7.28881e-05	0.746348	0.854699	0.000146488
20	41433	4	4293	685574	122	1048038	228946	0.906115	0.950702	9.65321e-05	0.749654	0.856852	0.000177921
50	41732	7	3994	1725966	368	1047792	560334	0.912654	0.954256	0.000167709	0.754917	0.860266	0.000213168
100	41844	6	3882	3456073	635	1047525	1116527	0.915103	0.955604	0.000143369	0.755822	0.860864	0.000183701
SE(150x1)
read_count_per_circRNA	TP1	FP1	FN1	TP2	FP2	TN2	FN2	Sens_1	F1_1	FDR_1	Sens_2	F1_2	FDR_2
1	29156	3	16570	29156	26	1048134	16570	0.637624	0.778687	0.000102884	0.637624	0.778448	0.00089096
2	37537	4	8189	71929	31	1048129	19523	0.820912	0.901606	0.00010655	0.786522	0.880339	0.000430795
5	41281	4	4445	194248	44	1048116	34382	0.902791	0.948869	9.68875e-05	0.849617	0.9186	0.000226463
10	41702	4	4024	390489	99	1048061	66771	0.911998	0.95393	9.59095e-05	0.853976	0.92113	0.000253464
20	41878	4	3848	782633	186	1047974	131887	0.915847	0.956031	9.55064e-05	0.855786	0.922188	0.000237603
50	42050	5	3676	1960729	528	1047632	325571	0.919608	0.958066	0.000118892	0.857599	0.923227	0.000269215
100	42128	6	3598	3925145	881	1047279	647455	0.921314	0.95898	0.000142403	0.858406	0.923713	0.0002244
PE(150x2)
read_count_per_circRNA	TP1	FP1	FN1	TP2	FP2	TN2	FN2	Sens_1	F1_1	FDR_1	Sens_2	F1_2	FDR_2
1	31526	4	14200	31526	22	1048138	14200	0.689455	0.816144	0.000126863	0.689455	0.815954	0.00069735
2	38808	5	6918	74152	19	1048141	17300	0.848708	0.918109	0.000128823	0.81083	0.895431	0.000256165
5	41448	5	4278	194733	51	1048109	33897	0.906443	0.950871	0.000120619	0.851739	0.919823	0.000261828
10	41796	5	3930	390439	89	1048071	66821	0.914053	0.955042	0.000119614	0.853867	0.921077	0.000227897
20	41987	7	3739	782155	139	1048021	132365	0.91823	0.957296	0.00016669	0.855263	0.92191	0.000177683
50	42140	8	3586	1958992	558	1047602	327308	0.921576	0.959101	0.000189807	0.856839	0.92278	0.000284759
100	42230	9	3496	3923921	906	1047254	648679	0.923545	0.960155	0.000213073	0.858138	0.923555	0.000230838
for circRNA identification: True Positive (TP1), False Positives (FP1), False Negatives (FN1), and the corresponding Sensitivity (Sens_1), F1 accuracy (F1_1), False Discovery Rate (FDR_1)
for circRNA quantification True Positive (TP2), False Positives (FP2), False Negatives (FN2), and the corresponding Sensitivity (Sens_2), F1 accuracy (F1_2), False Discovery Rate (FDR_2)
TableS4: Effect of circRNA abundance and read length on the performance of acfs
